# Supplementary material for: Antioxidant and Biological Activities of the Lotus Root Polysaccharide-Iron (III) Complex
Source: Molecules. 2022 Oct 21;27(20):7106. doi: 10.3390/molecules27207106 (PMC9611182; doi:10.3390/molecules27207106)
Supplement: Supplementary file 1 [file molecules-27-07106-s001.zip]

Archive with 1 entries (1 files):
- molecules-1949264-supplementary.pdf
